# Supplementary material for: TGNap1 is required for microtubule-dependent homeostasis of a subpopulation of the plant trans-Golgi network
Source: Nat Commun. 2018 Dec 14;9:5313. doi: 10.1038/s41467-018-07662-4 (PMC6294250; doi:10.1038/s41467-018-07662-4)
Supplement: Supplementary file 5 — Source Data [file 41467_2018_7662_MOESM5_ESM.zip]

Archive with 2 entries (2 files):
- supplementary figures.zip
- mainfigures.zip
